# Supplementary material for: Ophidiomycosis, an emerging fungal disease of snakes: Targeted surveillance on military lands and detection in the western US and Puerto Rico
Source: PLoS One. 2020 Oct 8;15(10):e0240415. doi: 10.1371/journal.pone.0240415 (PMC7544097; doi:10.1371/journal.pone.0240415)
Supplement: S1 Data — (XLSX) [file pone.0240415.s002.xlsx]

## Sheet: ALL SWABS
Sample ID	Installation #	Ng/uL	260/280	Mean Quant	Std_Copies	Results (+/-)
53-30C	53	4.56	2.76	0		Negative
1-1B	1	2.3	1.13	0		Negative
1-1C	1	8.79	1.8	0		Negative
1-1D	1	12.17	1.66	0		Negative
1-1E	1	6.76	1.75	0		Negative
1-2A	1	9.82	1.46	0		Negative
1-2B	1	1.25	2.12	0		Negative
2-10A	2	14.54	1.51	0		Negative
2-10B	2	25.7	1.6	0		Negative
2-11A	2	2.79	2.58	0		Negative
2-11B	2	2.86	3.35	0		Negative
2-13A	2	3.01	2.82	0		Negative
2-13B	2	2.59	2.19	0		Negative
2-13C	2			0		Negative
2-14A	2	9.05	1.35	0		Negative
2-14B	2	2.53	6.83	0		Negative
2-14C	2	3.2	1.09	0		Negative
2-15A	2	6.72	2.25	0		Negative
2-15B	2	3.67	1.53	0		Negative
2-16B	2	1.47	1.34	0		Negative
2-19A	2	32.91	1.69	0		Negative
2-19B	2	82.52	1.82	0		Negative
2-1A	2	3.54	1.26	0		Negative
2-1B	2	3.7	2.96	0		Negative
2-1C	2	14.71	1.87	0		Negative
2-20A	2	3.35	1.72	0		Negative
2-20B	2	3	1.25	0		Negative
2-21A	2	8.35	1.35	0		Negative
2-21B	2	18.87	1.7	0		Negative
2-22A	2	18.6	1.58	0		Negative
2-22B	2	20.71	2.2	0		Negative
2-23A	2	56.84	1.75	0		Negative
2-23B	2	16.44	1.66	0		Negative
2-25A	2	3.26	1.4	0		Negative
2-25B	2	1.42	1.45	0		Negative
2-26A	2	3.04	2.49	0		Negative
2-26B	2	1.97	1.92	0		Negative
2-27A	2	6.12	1.46	0		Negative
2-27C	2	2.95	1.48	0		Negative
2-28A	2	2.13	1.31	0		Negative
2-28B	2	1	22.07	0		Negative
2-29A	2	2.37	1	0		Negative
2-29B	2	2.31	0.99	0		Negative
2-2A	2	2.31	1.17	0		Negative
2-2B	2	3.8	1.94	0		Negative
2-30A	2	4.35	2.07	0		Negative
2-30B	2	3.49	1.3	0		Negative
2-30C	2	2.38	2.02	0		Negative
2-31A	2	3.61	1.3	0		Negative
2-31B	2	3.97	1.47	0		Negative
2-32A	2	5.31	2.2	0		Negative
2-32B	2	4.47	1.56	0		Negative
2-33A	2	4.34	2.46	0		Negative
2-33B	2	3.68	1.39	0		Negative
2-34A	2	1.85	1.24	0		Negative
2-34B	2	1	1.63	0		Negative
2-34C	2	2.14	2.34	0		Negative
2-35A	2	4.05	1.19	0		Negative
2-35B	2	1.65	1.88	0		Negative
2-3A	2	3.15	1.82	0		Negative
2-3B	2	3.5	2	0		Negative
2-4A	2	19.41	1.45	0		Negative
2-4B	2	8.8	1.67	0		Negative
2-4E	2	13.65	1.64	0		Negative
2-5A	2	27.85	1.4	0		Negative
2-5B	2	7.3	2.2	0		Negative
2-6A	2	4.11	2	0		Negative
2-6B	2	14.6	1.49	0		Negative
2-7A	2	17.31	1.58	0		Negative
2-7B	2	2.88	2.29	0		Negative
2-8A	2	15.89	1.79	0		Negative
2-8B	2	48.1	1.74	0		Negative
2-9A	2	4.16	2.02	0		Negative
2-9B	2	3.62	2.34	0		Negative
2-9C	2	3.67	2.59	0		Negative
4-10B	4	2.7	2.28	0		Negative
4-11A	4	5.74	1.38	0		Negative
4-13A	4	4.71	1.54	0		Negative
4-13B	4	10.3	1.52	0		Negative
4-14A	4	8.28	1.38	0		Negative
4-14B	4	3.8	1.64	0		Negative
4-15A	4	9.97	1.47	0		Negative
4-15B	4	6.1	1.54	0		Negative
4-15C	4	4.36	1.03	0		Negative
4-16B	4	10.8	1.41	0		Negative
4-17A	4	4.81	1.35	0		Negative
4-17B	4	4.2	1.12	0		Negative
4-18A	4	4.52	1.38	0		Negative
4-18B	4	3.2	1.85	0		Negative
4-19B	4	4.3	2.21	0		Negative
4-19C	4	4.73	1.47	0		Negative
4-1A	4	11.45	1.47	0		Negative
4-1B	4	11.1	1.41	0		Negative
4-20A	4	4.02	1.14	0		Negative
4-20B	4	3.6	1.47	0		Negative
4-2A	4	3.96	1.38	0		Negative
4-2B	4	3.2	2.02	0		Negative
4-2C	4	2.73	1.27	0		Negative
4-3A	4	5	2	0		Negative
4-3B	4	3.7	1.49	0		Negative
4-4A	4	3.78	1.25	0		Negative
4-4B	4	2.8	1.31	0		Negative
4-7A	4	5.13	1.51	0		Negative
4-7B	4	4.9	1.5	0		Negative
4-8A	4	6.13	1.57	0		Negative
4-8B	4	4.8	2.54	0		Negative
5-10A	5	7.44	1.99	0		Negative
5-10B	5	2.84	1.2	0		Negative
5-10C	5	6.88	2.01	0		Negative
5-11A	5	6.29	2.03	0		Negative
5-11B	5	5.63	1.59	0		Negative
5-12A	5	14.69	1.64	0		Negative
5-12B	5	8.31	1.4	0		Negative
5-13A	5	10.59	1.67	0		Negative
5-13B	5			0		Negative
5-14A	5	7.83	1.56	0		Negative
5-14B	5	4.55	1.2	0		Negative
5-15A	5	11.19	2.02	0		Negative
5-15B	5	9.28	1.64	0		Negative
5-16A	5	5.45	1.55	0		Negative
5-16B	5	3.2	1.31	0		Negative
5-17A	5	8.35	2.02	0		Negative
5-17B	5	7.37	1.46	0		Negative
5-18A	5	6.07	1.84	0		Negative
5-18B	5	7.36	1.56	0		Negative
5-19A	5	8.78	1.2	0		Negative
5-19B	5	5.84	1.35	0		Negative
5-1A	5	14.57	1.47	0		Negative
5-1B	5	9	1.47	0		Negative
5-20A	5	5.23	1.36	0		Negative
5-20B	5	5.69	1.81	0		Negative
5-21A	5	2.49	2.2	0		Negative
5-21B	5	5.17	1.54	0		Negative
5-22A	5	10.1	1.56	0		Negative
5-22B	5	2.63	1.41	0		Negative
5-23A	5	20.1	1.46	0		Negative
5-23B	5	3.71	1.88	0		Negative
5-24A	5	17.12	1.54	0		Negative
5-24B	5	12.09	1.58	0		Negative
5-2A	5	17.95	1.56	0		Negative
5-2B	5	5.5	1.41	0		Negative
5-2C	5	4.13	1.97	0		Negative
5-2D	5	6.38	2.1	0		Negative
5-3A	5	14.89	1.59	0		Negative
5-3B	5	9.5	1.44	0		Negative
5-4A	5	11.03	1.89	0		Negative
5-4B	5	5.7	2.31	0		Negative
5-5A	5	8.07	1.51	0		Negative
5-5B	5	7	1.38	0		Negative
5-6A	5	8.78	1.55	0		Negative
5-6B	5	5	2.17	0		Negative
5-7A	5	5.72	1.8	0		Negative
5-7B	5			0		Negative
5-8A	5	1.29	-97.49?	0		Negative
5-8B	5	1.18	0.85	0		Negative
5-9A	5	4.81	2.28	0		Negative
5-9B	5	5.08	1.37	0		Negative
6-10A	6	5	1.8	0		Negative
6-10B	6	0	0.14	0		Negative
6-11A	6	3.98	1.52	0		Negative
6-11B	6	0.55	0	0		Negative
6-12A	6	3.03	1.79	0		Negative
6-12B	6	1.59	1.91	0		Negative
6-13A	6	2.22	1.64	0		Negative
6-13B	6	0	0.32	0		Negative
6-14A	6	10.5	1.92	0		Negative
6-14B	6	11.79	1.77	0		Negative
6-15A	6	2.11	2.4	0		Negative
6-15B	6	0	0.33	0		Negative
6-1A	6	5.01	1.38	0		Negative
6-1B	6	2.23	0.88	0		Negative
6-2A	6	12.18	1.93	0		Negative
6-2B	6	3.84	1.35	0		Negative
6-3A	6	5.78	1.41	0		Negative
6-3B	6	4.11	1.59	0		Negative
6-4A	6	3.78	1.51	0		Negative
6-4B	6	3.37	1.02	0		Negative
6-5A	6	2.1	1.22	0		Negative
6-5B	6	2.38	1.03	0		Negative
6-6A	6	3.85	1.19	0		Negative
6-6B	6	3.4	1.55	0		Negative
6-7A	6	5.78	1.15	0		Negative
6-7B	6	7.5	1.55	0		Negative
6-8A	6	8.08	1.88	0		Negative
6-8B	6	10.6	1.55	0		Negative
6-9A	6	3.81	1.35	0		Negative
6-9B	6	2.6	1.15	0		Negative
7-1A	7	7.78	1.68	0		Negative
7-1B	7	1.24	2.72	0		Negative
7-2A	7	19.99	1.69	0		Negative
7-2B	7	15.84	1.75	0		Negative
7-3A	7	7.51	1.84	0		Negative
7-3B	7	0.86	0	0		Negative
7-4B	7	4.4	1.85	0		Negative
8-1A	8	3.31	1.89	0		Negative
8-1B	8	0	0.16	0		Negative
8-1C	8	3.67	2.9	0		Negative
8-2A	8	2.57	1.29	0		Negative
8-3A	8	2.15	0.96	0		Negative
8-3B	8	2.53	1.22	0		Negative
8-4A	8	1.94	1.12	0		Negative
8-4B	8	1.09	-8.08	0		Negative
8-5A	8	1.5	1.19	0		Negative
8-5B	8	1.27	1.86	0		Negative
9-10A	9	3.35	1.56	0		Negative
9-10B	9	1.84	1.42	0		Negative
9-11A	9	4.66	1.52	0		Negative
9-11B	9	4.65	1.22	0		Negative
9-11C	9			0		Negative
9-11D	9	5.57	1.3	0		Negative
9-11E	9	11.99	1.71	0		Negative
9-1A	9	5.24	1.58	0		Negative
9-1B	9	2.541	1.49	0		Negative
9-1C	9	2.57	1.81	0		Negative
9-1D	9	1.53	6.44	0		Negative
9-1E	9	2.91	1.67	0		Negative
9-1F	9	2.42	1.96	0		Negative
9-3A	9	6.37	1.54	0		Negative
9-3B	9	5	1.84	0		Negative
9-3C	9	2	2.52	0		Negative
9-3D	9	1.6	0.94	0		Negative
9-3E	9	2.1	1.88	0		Negative
9-3F	9	3.66	1.32	0		Negative
9-4A	9	3.47	1.66	0		Negative
9-4B	9	3.61	2.47	0		Negative
9-5A	9	2.59	1.47	0		Negative
9-5B	9	4.78	1.8	0		Negative
9-6A	9	1.87	0.9	0		Negative
9-6B	9	1.57	2223	0		Negative
9-6C	9	1.67	-10.92	0		Negative
9-7A	9	7.2	1.18	0		Negative
9-7B	9	5.03	1.71	0		Negative
9-8A	9	3.04	1.19	0		Negative
9-8B	9	1.85	1.84	0		Negative
9-9A	9	3.51	1.6	0		Negative
9-9B	9	2.52	1.61	0		Negative
10-1A	10	5.13	1.65	0		Negative
10-1B	10	3.65	1.33	0		Negative
10-2A	10	4.85	1.61	0		Negative
10-2B	10	4.53	1.46	0		Negative
10-3A	10	1.12	7.5	0		Negative
10-3B	10	3.36	1.35	0		Negative
10-4A	10	1.98	1.09	0		Negative
10-4B	10	3.48	1.33	0		Negative
14-1A	14	0.88	0.93	0		Negative
14-1B	14	3.3	1.43	0		Negative
14-2A	14	3.49	1.36	0		Negative
14-2B	14	4.81	1.19	0		Negative
14-4A	14	1.89	8.86	0		Negative
14-4B	14	3.8	1.87	0		Negative
14-shedA	14	3.66	3.05	0		Negative
15-1A	15	6.19	1.87	0		Negative
15-1B	15	4.22	1.34	0		Negative
15-2A	15	3.05	2.98	0		Negative
15-2B	15	2.75	3.12	0		Negative
15-3A	15	3.52	1.9	0		Negative
15-3B	15	3.79	1.22	0		Negative
15-4A	15	2.42	2.34	0		Negative
15-4B	15	3.14	2.51	0		Negative
15-5A	15	3.92	1.95	0		Negative
15-5B	15	4.3	1.81	0		Negative
15-6A	15	3.73	2.38	0		Negative
15-6B	15	6.34	1.44	0		Negative
15-7A	15	2.09	6.82	0		Negative
15-7B	15	2.94	1.74	0		Negative
18-1A	18	3.44	1.79	0		Negative
18-1B	18	3.57	2.16	0		Negative
18-2A	18	2.81	1.36	0		Negative
18-2B	18	7.11	1.73	0		Negative
18-3A	18	3.23	1.91	0		Negative
18-3B	18	3.35	3.37	0		Negative
18-4A	18	6.12	1.55	0		Negative
18-4B	18	3.56	3.56	0		Negative
18-5A	18	9.43	1.69	0		Negative
18-5B	18	11	1.58	0		Negative
18-6A	18	2.44	1.72	0		Negative
18-6B	18	6.11	1.94	0		Negative
18-7A	18	2.09	6.82	0		Negative
18-7B	18	1.54	3.29	0		Negative
18-8A	18	3.06	1.8	0		Negative
18-8B	18	3.54	1.78	0		Negative
18-9A	18	3.22	1.98	0		Negative
18-9B	18	3.01	2.58	0		Negative
20-10A	20	3.14	1.34	0		Negative
20-10B	20	2.53	1.68	0		Negative
20-10C	20	5.31	1.53	0		Negative
20-11A	20	6.23	1.43	0		Negative
20-11B	20	2.84	1.78	0		Negative
20-11C	20	2.5	1.19	0		Negative
20-11D	20	6.19	1.78	0		Negative
20-11E	20	4.27	2.69	0		Negative
20-13B	20	9.75	1.39	0		Negative
20-16A	20	10.72	1.49	0		Negative
20-16B	20	3.12	1.42	0		Negative
20-16C	20	1.52	2.33	0		Negative
20-16D	20	3.16	1.34	0		Negative
20-17A	20	4.35	2.38	0		Negative
20-17B	20	2.16	1.07	0		Negative
20-17C	20	2.37	2.38	0		Negative
20-17D	20	2.84	1.7	0		Negative
20-17E	20	2.87	2.15	0		Negative
20-18A	20	1.93	1.25	0		Negative
20-18B	20	2.45	4.46	0		Negative
20-18C	20	3.41	2.53	0		Negative
20-18D	20	2.32	1.26	0		Negative
20-19A	20	5.75	2.14	0		Negative
20-19B	20	15.21	1.78	0		Negative
20-1A	20	2.51	1.48	0		Negative
20-1B	20	2.35	2.65	0		Negative
20-20A	20	2.51	1.48	0		Negative
20-20B	20	2.29	1.43	0		Negative
20-21A	20	3.37	1.75	0		Negative
20-21B	20	2.35	4.34	0		Negative
20-2A	20	9.44	1.31	0		Negative
20-2B	20	10.1	1.54	0		Negative
20-2C	20	6.98	1.88	0		Negative
20-3A	20	9.72	1.57	0		Negative
20-3B	20	1.98	2.67	0		Negative
20-5A	20	11.31	1.77	0		Negative
20-5B	20	17.74	1.76	0		Negative
20-6A	20	7.75	1.37	0		Negative
20-6B	20	4.04	1.63	0		Negative
20-7A	20	27.03	1.77	0		Negative
20-8A	20	14.16	1.88	0		Negative
20-8B	20	11.98	1.61	0		Negative
20-8C	20	4.16	1.79	0		Negative
20-9C	20	4.06	1.43	0		Negative
21-1A	21	4.91	1.07	0		Negative
21-1B	21	4.96	1.34	0		Negative
21-2A	21	2.2	1.88	0		Negative
21-2B	21	2.49	1.05	0		Negative
21-3A	21	2.96	1.16	0		Negative
21-3B	21	12.13	1.51	0		Negative
21-4A	21	4.26	1.49	0		Negative
21-4B	21	11.69	1.47	0		Negative
21-5A	21	5.53	1.82	0		Negative
21-5B	21	5.36	1.73	0		Negative
25-10A	25	5.25	2.41	0		Negative
25-10B	25	2.94	22.02	0		Negative
25-11A	25	3.22	39.04	0		Negative
25-11B	25	8.67	2.65	0		Negative
25-12A	25	5.86	3.05	0		Negative
25-12B	25	4.77	7.89	0		Negative
25-13A	25	4.2	1.51	0		Negative
25-13B	25	9.89	2.56	0		Negative
25-14A	25	10.78	1.4	0		Negative
25-14B	25	5.06	2.13	0		Negative
25-15A	25	4.97	2.35	0		Negative
25-15B	25	6.02	2.12	0		Negative
25-1A	25	3.78	1.95	0		Negative
25-1B	25	2.04	7.36	0		Negative
25-2A	25	3.5	1.89	0		Negative
25-2B	25	2.95	2.87	0		Negative
25-3A	25	9.15	1.55	0		Negative
25-3B	25	3.2	1.86	0		Negative
25-4A	25	8.59	1.09	0		Negative
25-4B	25	5.95	1.65	0		Negative
25-5A	25	2.56	3	0		Negative
25-5B	25	1.83	1.51	0		Negative
25-6A	25	5.79	1.89	0		Negative
25-6B	25	5.57	1.41	0		Negative
25-7A	25	3.03	10.53	0		Negative
25-7B	25	4.64	6.05	0		Negative
25-8A	25	3.07	1.89	0		Negative
25-8B	25	4.73	2.17	0		Negative
25-9A	25	4.91	2.39	0		Negative
25-9B	25	4.89	3.46	0		Negative
26-10A	26	3.72	1.7	0		Negative
26-10B	26	1.5	3.09	0		Negative
26-1A	26	7.19	1.7	0		Negative
26-1B	26	7.97	1.65	0		Negative
26-1C	26	10	1.94	0		Negative
26-1D	26	3.76	3.14	0		Negative
26-1E	26	4.4	3.54	0		Negative
26-2A	26	2.05	-25.33	0		Negative
26-2B	26	2.85	2.5	0		Negative
26-3A	26	5.61	1.99	0		Negative
26-3B	26	6.72	1.64	0		Negative
26-4A	26	13.68	1.72	0		Negative
26-4B	26	7.53	1.71	0		Negative
26-4C	26	1.3	-2.11	0		Negative
26-4D	26	1.77	6.45	0		Negative
26-5A	26	3.15	3.19	0		Negative
26-5B	26	4.1	1.4	0		Negative
26-6A	26	1.45	-156.03	0		Negative
26-6B	26	3.91	1.96	0		Negative
26-7A	26	2.34	1.71	0		Negative
26-7B	26	4.79	2.01	0		Negative
26-8A	26	2.03	2.82	0		Negative
26-8B	26	4.84	1.79	0		Negative
26-9A	26	3.43	2.05	0		Negative
26-9B	26	6.09	2.23	0		Negative
28-1A	28	2.04	-4.52	0		Negative
28-1B	28			0		Negative
28-1C	28	4.19	1.82	0		Negative
28-2A	28	2.37	-8.47	0		Negative
28-2B	28			0		Negative
28-3A	28	2.47	2.46	0		Negative
28-3B	28			0		Negative
28-4A	28	3.74	2.43	0		Negative
28-4B	28			0		Negative
28-5A	28	3.33	3.01	0		Negative
28-5B	28			0		Negative
28-6A	28	3.51	1.56	0		Negative
28-6B	28			0		Negative
29-1A	29			0		Negative
29-1B	29			0		Negative
29-2A	29			0		Negative
29-2B	29			0		Negative
29-3A	29			0		Negative
29-3B	29			0		Negative
29-4A	29			0		Negative
29-4B	29			0		Negative
29-5A	29			0		Negative
29-5B	29			0		Negative
29-6A	29			0		Negative
29-6B	29			0		Negative
32-1A	32	12.75	1.53	0		Negative
32-2A	32			0		Negative
32-2C	32	7.3	1.75	0		Negative
32-3A	32	5.49	1.65	0		Negative
32-3B	32	4.02	1.5	0		Negative
32-4A	32	2.89	3.9	0		Negative
32-4B	32	3.96	2.76	0		Negative
32-5A	32	4.17	1.87	0		Negative
32-5B	32	2.87	2.67	0		Negative
33-1A	33	3.34	1.96	0		Negative
33-1B	33	4.64	2.03	0		Negative
33-2A	33	2.67	3.12	0		Negative
33-2B	33	3.81	1.67	0		Negative
33-2E	33	2.08	3.07	0		Negative
33-9A	33	3.15	2.05	0		Negative
33-9B	33	2.87	2.13	0		Negative
34-1A	34	2.91	1.31	0		Negative
34-1B	34	3.11	1.37	0		Negative
34-2A	34	2.92	3.91	0		Negative
34-3A	34	3.18	2.57	0		Negative
34-3B	34	2.9	1.8	0		Negative
34-4A	34	3.91	1.9	0		Negative
34-4B	34	3.7	1.63	0		Negative
35-10A	35	1.13	-5.85	0		Negative
35-10B	35	7.2	1.57	0		Negative
35-11A	35	2.78	2.05	0		Negative
35-11B	35	5.9	1.44	0		Negative
35-12A	35	2.36	2.73	0		Negative
35-12B	35	4.5	1.37	0		Negative
35-13A	35	2.5	1.72	0		Negative
35-13B	35	2	1.69	0		Negative
35-1B	35	5.2	1.64	0		Negative
35-2A	35	6.48	1.7	0		Negative
35-2B	35	7	1.6	0		Negative
35-3A	35	2.11	1.76	0		Negative
35-3B	35	3.2	1.64	0		Negative
35-4A	35	2.13	59.58	0		Negative
35-4B	35	3.5	1.44	0		Negative
35-5B	35	3.6	1.86	0		Negative
35-5C	35	2.19	5.75	0		Negative
35-6A	35	11.82	1.49	0		Negative
35-6B	35	3.77	2.24	0		Negative
35-7A	35	4.72	2.33	0		Negative
35-7B	35	5	1.19	0		Negative
35-9A	35	5.65	1.76	0		Negative
35-9B	35	8.7	1.49	0		Negative
35-9C	35	5.25	1.48	0		Negative
36-10A	36	8.62	1.75	0		Negative
36-10B	36	5.2	1.27	0		Negative
36-11A	36	2.66	2.2	0		Negative
36-11B	36	2.5	1.01	0		Negative
36-12A	36	4.84	1.58	0		Negative
36-12B	36	5.3	1.13	0		Negative
36-13A	36	3.15	1.8	0		Negative
36-13B	36	3.4	0.99	0		Negative
36-14A	36	6.54	1.83	0		Negative
36-14B	36	3.8	1.09	0		Negative
36-1A	36	3.43	1.96	0		Negative
36-1B	36	3.3	1.26	0		Negative
36-2A	36	4.07	1.92	0		Negative
36-2B	36	3.4	2.06	0		Negative
36-3A	36	3.09	1.69	0		Negative
36-3B	36	3.5	1.6	0		Negative
36-4A	36	4.31	2.25	0		Negative
36-4B	36	3.8	1.21	0		Negative
36-5A	36	2.34	2.28	0		Negative
36-5B	36	2.8	1.2	0		Negative
36-6A	36	4.4	1.62	0		Negative
36-6B	36	3.9	1.38	0		Negative
36-7A	36	12.72	2	0		Negative
36-7B	36	3.3	1.31	0		Negative
36-8A	36	3.76	1.47	0		Negative
36-8B	36	2.5	0.84	0		Negative
36-9A	36	3.69	1.65	0		Negative
36-9B	36	2.5	0.93	0		Negative
37-10A	37	1.96	2.31	0		Negative
37-10B	37	1.8	-1.99	0		Negative
37-11A	37	1.16	1.05	0		Negative
37-11B	37	1.1	-0.99	0		Negative
37-12A	37	1	1.39	0		Negative
37-12B	37	2.7	3.38	0		Negative
37-13A	37	1.02	1.26	0		Negative
37-13B	37	2.5	0.82	0		Negative
37-2A	37	3.41	1.64	0		Negative
37-2B	37	2.2	1.67	0		Negative
37-3A	37	2.75	2.5	0		Negative
37-3B	37	2.4	3.46	0		Negative
37-4A	37	2.67	1.62	0		Negative
37-4B	37	2.8	1.95	0		Negative
37-5A	37	3.56	1.67	0		Negative
37-5B	37	3	0.92	0		Negative
37-6A	37	2.58	2.77	0		Negative
37-6B	37	2.95	1.34	0		Negative
37-7A	37	3.05	2.41	0		Negative
37-7B	37	1.19	-2.93	0		Negative
37-8A	37	2.87	1.3	0		Negative
37-8B	37	1.89	1.58	0		Negative
37-9A	37	3.26	1.43	0		Negative
37-9B	37	3.84	1.3	0		Negative
38-1A	38	5.87	1.7	0		Negative
38-1B	38	2.88	1.55	0		Negative
38-1C	38	5.07	1.9	0		Negative
38-2A	38	3.18	2.16	0		Negative
38-2B	38	2.47	2	0		Negative
39-10A	39	10.71	1.49	0		Negative
39-10B	39	2.6	3.18	0		Negative
39-11A	39	8.54	1.58	0		Negative
39-12C	39	2.92	1.96	0		Negative
39-12D	39	2.78	2.28	0		Negative
39-12E	39	4.73	2.42	0		Negative
39-14B	39	6.5	1.58	0		Negative
39-15A	39	6.06	1.87	0		Negative
39-15B	39	12.2	1.63	0		Negative
39-16A	39	7.2	1.49	0		Negative
39-16B	39	7.1	1.61	0		Negative
39-18B	39	5.8	1.44	0		Negative
39-19A	39	9.22	1.56	0		Negative
39-19B	39	3.1	1.32	0		Negative
39-1B	39	9.23	1.75	0		Negative
39-2A	39	3.45	1.19	0		Negative
39-3A	39	10.56	1.37	0		Negative
39-3B	39	5.43	1.68	0		Negative
39-4A	39	6.29	1.39	0		Negative
39-4B	39	13.2	1.69	0		Negative
39-5A	39	8.7	1.63	0		Negative
39-5B	39	8.5	2.77	0		Negative
39-6A	39	11.45	1.64	0		Negative
39-6B	39	8.5	1.69	0		Negative
39-7B	39	1.8	0.8	0		Negative
39-8A	39	14.07	1.55	0		Negative
39-8B	39	20	1.4	0		Negative
39-9A	39	10.53	1.36	0		Negative
39-Bilbo	39	0.98	3.6	0		Negative
40-1A	40	11.36	1.56	0		Negative
40-1B	40	6.96	1.77	0		Negative
40-2A	40	5.77	1.77	0		Negative
40-2B	40	4.19	1.29	0		Negative
40-2C	40	4.79	1.65	0		Negative
40-2D	40	3.66	2.67	0		Negative
40-3A	40	3.32	2.49	0		Negative
40-3B	40	2.92	1.17	0		Negative
40-4A	40	4.96	1.83	0		Negative
40-4B	40	2.7	2.9	0		Negative
40-4C	40	4.4	1.28	0		Negative
40-5A	40	4.56	2.15	0		Negative
40-5B	40	2.3	13.01	0		Negative
40-5C	40	4.26	1.7	0		Negative
40-5D	40	3.97	2.72	0		Negative
40-5E	40	3.57	2.51	0		Negative
40-5F	40	7.09	1.81	0		Negative
40-6A	40	4.14	1.86	0		Negative
40-6B	40	2.5	1.86	0		Negative
40-7A	40			0		Negative
40-7B	40	14.4	1.86	0		Negative
40-7C	40	7.17	1.71	0		Negative
41-11B	41	5.46	1.55	0		Negative
41-12A	41	10.31	1.25	0		Negative
41-12B	41	6.62	1.46	0		Negative
41-12C	41	5.05	1.42	0		Negative
41-13A	41	8.32	1.46	0		Negative
41-13B	41	0.57	0.77	0		Negative
41-13C	41	4.06	1.32	0		Negative
41-14A	41	7.95	1.8	0		Negative
41-14B	41	4.76	2.53	0		Negative
41-14C	41	4.64	2.09	0		Negative
41-16A	41	5.31	1.6	0		Negative
41-16B	41	7.22	1.69	0		Negative
41-17A	41	10.21	1.63	0		Negative
41-17B	41	8.76	1.71	0		Negative
41-17C	41	14.94	1.57	0		Negative
41-17D	41	7.99	1.5	0		Negative
41-1A	41	3.78	1.19	0		Negative
41-2D	41	3.25	1.18	0		Negative
41-3A	41	3.26	1.12	0		Negative
41-3B	41	3.14	1.11	0		Negative
41-3C	41	3.1	1.95	0		Negative
41-3D	41	6.18	1.82	0		Negative
41-4A	41	1.82	4.03	0		Negative
41-4B	41	2.93	4.01	0		Negative
41-4C	41	2.25	3.19	0		Negative
41-5A	41	4.49	1.92	0		Negative
41-5B	41	3.17	2.11	0		Negative
41-6A	41	8.52	1.94	0		Negative
41-6B	41	4.74	1.93	0		Negative
41-6C	41	6.26	1.71	0		Negative
41-7A	41	4.96	1.48	0		Negative
41-7B	41	3.34	1.45	0		Negative
41-8A	41	13.63	1.4	0		Negative
41-8B	41	10.43	1.46	0		Negative
41-8C	41	3.12	1.44	0		Negative
41-9A	41	5.53	1.35	0		Negative
41-9B	41	5.05	1.93	0		Negative
44-1A	44	3.59	1.18	0		Negative
44-1B	44	3.3	0.93	0		Negative
44-2A	44	2.73	1.49	0		Negative
44-2B	44	2.68	1.91	0		Negative
44-3A	44	3.33	1.28	0		Negative
44-3B	44	2.4	2.07	0		Negative
44-4A	44	4.14	1.17	0		Negative
44-4B	44	2.26	1.76	0		Negative
44-5A	44	1.52	2.94	0		Negative
44-5B	44	3.22	1.13	0		Negative
45-1A	45	6.33	1.55	0		Negative
45-1B	45	2.4	3.44	0		Negative
45-2A	45	6.6	1.5	0		Negative
45-2B	45	4.1	3.91	0		Negative
45-3A	45	12.75	1.5	0		Negative
45-3B	45	5.8	1.72	0		Negative
45-4A	45	3.62	1.38	0		Negative
45-4B	45	3.5	0.95	0		Negative
52-10A	52	2.7	4.11	0		Negative
52-10B	52	2	1.08	0		Negative
52-11A	52	27.74	2.01	0		Negative
52-11B	52	20.4	1.73	0		Negative
52-12A	52	10.02	2.02	0		Negative
52-12B	52	4.1	1.64	0		Negative
52-13A	52	3.83	1.88	0		Negative
52-13B	52	3.7	1.74	0		Negative
52-14A	52	4.63	1.59	0		Negative
52-14B	52	3.4	1.85	0		Negative
52-1A	52	7.09	1.48	0		Negative
52-1B	52	2.31	1.92	0		Negative
52-2C	52	3.88	2.03	0		Negative
52-2D	52	4.03	1.45	0		Negative
52-3A	52	2.65	2.56	0		Negative
52-3B	52	2.78	5.36	0		Negative
52-4A	52	10.99	1.53	0		Negative
52-4B	52	8.25	1.71	0		Negative
52-5A	52	5.62	1.48	0		Negative
52-5B	52	7.1	1.23	0		Negative
52-5C	52	4.86	1.98	0		Negative
52-5D	52	4.03	1.45	0		Negative
52-6B	52	4.3	1.55	0		Negative
52-7A	52	3.53	1.9	0		Negative
52-7B	52	2.6	1.55	0		Negative
52-8A	52	21.54	1.45	0		Negative
52-8B	52	33.3	1.75	0		Negative
52-9A	52	8.27	1.53	0		Negative
52-9B	52	0.71	-0.74	0		Negative
52-9C	52	9.97	2.16	0		Negative
55-1A	55	9.54	1.43	0		Negative
55-1B	55	5.84	1.25	0		Negative
55-2A	55	26.58	1.61	0		Negative
55-2B	55	8.63	2	0		Negative
55-3A	55	5.97	1.59	0		Negative
55-3B	55	4.63	1.67	0		Negative
55-4A	55	7.64	1.39	0		Negative
55-4B	55	9.56	1.42	0		Negative
55-5A	55	9.84	1.47	0		Negative
55-5B	55	7.64	1.56	0		Negative
61-1A	61	1.18	5.75	0		Negative
61-1B	61	3.14	0.87	0		Negative
61-2A	61	2.51	1.19	0		Negative
61-2B	61	3.08	1.13	0		Negative
61-3A	61	4.53	1.82	0		Negative
61-3B	61	2.58	1.94	0		Negative
62-1A	62	6.71	1.98	0		Negative
62-2A	62	11.6	1.79	0		Negative
62-3A	62	4.64	1.55	0		Negative
62-3C	62	3.09	1.79	0		Negative
64-1A	64	6.97	1.85	0		Negative
64-1B	64	3.39	1.78	0		Negative
64-2A	64	7.83	1.6	0		Negative
64-2B	64	5.54	1.63	0		Negative
64-3A	64	5.43	1.91	0		Negative
64-3B	64	4.19	1.76	0		Negative
64-4A	64	5.65	2.11	0		Negative
64-4B	64	1.92	2.78	0		Negative
64-5A	64	3.99	1.35	0		Negative
64-5B	64	2.37	7.62	0		Negative
66-11A	66	4.8	1.89	0		Negative
66-11B	66	7.97	2.17	0		Negative
66-11C	66	4.3	1.57	0		Negative
66-11D	66	4.1	2.07	0		Negative
66-12A	66	5	1.84	0		Negative
66-12B	66	1.68	23.7	0		Negative
66-12C	66	6.8	1.53	0		Negative
66-12D	66	4.6	2.1	0		Negative
66-13A	66	9.3	1.7	0		Negative
66-13B	66	5.06	2.06	0		Negative
66-13C	66	8.1	1.9	0		Negative
66-15A	66	4.9	1.62	0		Negative
66-15B	66	5.97	2.27	0		Negative
66-15C	66	3.8	1.28	0		Negative
66-16A	66	4.3	1.6	0		Negative
66-16B	66	2.84	4.17	0		Negative
66-17A	66	5.62	1.42	0		Negative
66-17B	66	10.18	1.44	0		Negative
66-17C	66	4	1.45	0		Negative
66-17D	66	5.3	1.83	0		Negative
66-17E	66	5.6	1.42	0		Negative
66-18A	66	4	1.88	0		Negative
66-18B	66	3.04	2.06	0		Negative
66-18C	66	3.7	1.93	0		Negative
66-18D	66	7.5	1.78	0		Negative
66-18E	66	4	1.62	0		Negative
66-19A	66	5.5	1.85	0		Negative
66-19B	66	6.94	1.71	0		Negative
66-20A	66	4.7	1.67	0		Negative
66-20B	66	3.4	1.91	0		Negative
66-20C	66	4.1	1.41	0		Negative
66-3A	66	7.6	1.37	0		Negative
66-3B	66	5.37	1.51	0		Negative
66-3C	66	3.9	1.56	0		Negative
66-3D	66	4.3	1.5	0		Negative
66-3E	66	4	1.55	0		Negative
66-5A	66	9.8	1.57	0		Negative
66-5B	66	16.41	1.41	0		Negative
66-7A	66	21	1.55	0		Negative
66-7B	66	8.06	1.89	0		Negative
66-8A	66	3.9	1.59	0		Negative
66-8B	66	3.57	1.96	0		Negative
66-8C	66	3.5	1.53	0		Negative
66-8D	66	4.2	1.71	0		Negative
66-8E	66	3.6	1.81	0		Negative
66-9A	66	4.3	2.06	0		Negative
66-9B	66	2.18	2.69	0		Negative
69-1A	69	6.4	1.54	0		Negative
69-1B	69	2.87	1.55	0		Negative
69-2A	69	5.38	1.56	0		Negative
69-2B	69	3.72	0.99	0		Negative
69-3A	69	14.82	1.46	0		Negative
69-3B	69	4.39	1.47	0		Negative
69-4A	69	5.27	1.55	0		Negative
69-4B	69	3.91	1.48	0		Negative
69-5A	69	5.49	1.96	0		Negative
69-5B	69	3.07	1.4	0		Negative
70-1A	70	10.18	1.47	0		Negative
70-1B	70	6.11	1.28	0		Negative
70-2A	70	6.06	1.35	0		Negative
70-2B	70	7.28	1.71	0		Negative
71-1A	71	13.79	1.52	0		Negative
71-1B	71	4.83	1.95	0		Negative
66-20A	66			0	0	Negative
22-10A	22	4.14	1.28	0	0	Negative
22-10B	22	3.5	1.18	0	0	Negative
22-11A	22	4.45	1.32	0	0	Negative
22-11B	22	4.53	1.63	0	0	Negative
22-12A	22	3.6	1.62	0	0	Negative
22-12B	22	5.29	1.37	0	0	Negative
22-12C	22	8.22	1.7	0	0	Negative
22-13A	22	5.71	1.49	0	0	Negative
22-13B	22	3.59	1.86	0	0	Negative
22-14A	22	1.92	1.43	0	0	Negative
22-14B	22	3.04	1.65	0	0	Negative
22-15B	22	3.57	1.98	0	0	Negative
22-15D	22	7.16	1.79	0	0	Negative
22-16A	22	3.08	1.88	0	0	Negative
22-16B	22	4.94	1.77	0	0	Negative
22-17A	22	3.27	2.26	0	0	Negative
22-17B	22	2.77	1.3	0	0	Negative
22-18A	22	2.2	10.51	0	0	Negative
22-18B	22	2.39	2.23	0	0	Negative
22-1A	22	5.83	1.85	0	0	Negative
22-1B	22	5.98	1.53	0	0	Negative
22-2A	22	10.86	1.6	0	0	Negative
22-2B	22	7.48	1.74	0	0	Negative
22-3A	22	3.22	1.37	0	0	Negative
22-3B	22	3.16	1.64	0	0	Negative
22-4A	22	6.06	1.69	0	0	Negative
22-4B	22	4.16	2.21	0	0	Negative
22-4C	22	11.08	1.77	0	0	Negative
22-4D	22	7.06	1.82	0	0	Negative
22-5A	22	4.17	2.91	0	0	Negative
22-5B	22	3.54	1.72	0	0	Negative
22-6A	22	4.52	1.73	0	0	Negative
22-6B	22	3.09	1.84	0	0	Negative
22-7A	22	4.79	1.37	0	0	Negative
22-7B	22	4.36	1.9	0	0	Negative
24-10A	24	6.43	1.86	0	0	Negative
24-10B	24	0.97	0.89	0	0	Negative
24-11A	24	1.41	4.61	0	0	Negative
24-11B	24	0.91	-2.3	0	0	Negative
24-12A	24	4.63	1.76	0	0	Negative
24-12B	24	2.72	1.82	0	0	Negative
24-13A	24	4.88	2.28	0	0	Negative
24-13B	24	0.83	-6.51	0	0	Negative
24-14B	24	3.39	1.09	0	0	Negative
24-15A	24	3.39	2.47	0	0	Negative
24-15B	24	2.91	1.44	0	0	Negative
24-1A	24	9.44	1.37	0	0	Negative
24-1B	24	13.28	1.49	0	0	Negative
24-2A	24	3.43	2.21	0	0	Negative
24-2B	24	2.45	1.07	0	0	Negative
24-3A	24	4.53	1.79	0	0	Negative
24-3B	24	5.28	1.88	0	0	Negative
24-3C	24	2.55	2.35	0	0	Negative
24-3D	24	2.95	3.06	0	0	Negative
24-3E	24	3.33	2.37	0	0	Negative
24-4A	24	3.2	1.75	0	0	Negative
24-4B	24	3.37	1.02	0	0	Negative
24-5A	24	15.52	1.21	0	0	Negative
24-5B	24	5.34	1.24	0	0	Negative
24-6A	24	5.8	1.19	0	0	Negative
24-6B	24	3.78	1.22	0	0	Negative
24-7A	24	11.43	1.43	0	0	Negative
24-7B	24			0	0	Negative
24-7C	24	3.54	1.54	0	0	Negative
24-7D	24	2.38	2.07	0	0	Negative
24-8A	24	1.18	-4.09	0	0	Negative
24-8B	24	1.64	1.19	0	0	Negative
48-10A	48	3.16	1.23	0	0	Negative
48-10B	48	3.1	1.11	0	0	Negative
48-11A	48	2.63	1.13	0	0	Negative
48-13B	48	2.68	1.52	0	0	Negative
48-15A	48	2.27	1.88	0	0	Negative
48-15B	48	3.42	0.96	0	0	Negative
48-16B	48	3.41	1.21	0	0	Negative
48-1B	48	2.34	1.39	0	0	Negative
48-20A	48	3	2.05	0	0	Negative
48-20B	48	3.01	1.13	0	0	Negative
48-21A	48	4.12	1.2	0	0	Negative
48-21B	48	2.42	1.42	0	0	Negative
48-22A	48	3.5	2.06	0	0	Negative
48-3A	48	1.9	1.9	0	0	Negative
48-3B	48	1.1	1.93	0	0	Negative
48-3C	48	14.6	1.77	0	0	Negative
48-6A	48	2.37	1.3	0	0	Negative
48-7B	48	1.7	6.06	0	0	Negative
48-9C	48	10.78	1.65	0	0	Negative
53-10A	53	5.01	1.77	0	0	Negative
53-10B	53	2.3	1.97	0	0	Negative
53-11A	53	4.02	1.75	0	0	Negative
53-11B	53	4.1	1.5	0	0	Negative
53-12A	53	1.61	1.52	0	0	Negative
53-12B	53	6.3	1.71	0	0	Negative
53-13A	53	2.23	2.16	0	0	Negative
53-13B	53	1.2	-0.87	0	0	Negative
53-14A	53	4.62	1.81	0	0	Negative
53-14B	53	6.1	1.8	0	0	Negative
53-15A	53	2.35	4.42	0	0	Negative
53-15B	53	3.9	1.95	0	0	Negative
53-16A	53	2.84	2	0	0	Negative
53-16B	53	1.6	-3.13	0	0	Negative
53-17A	53	3.53	2.54	0	0	Negative
53-17B	53	2.5	1.78	0	0	Negative
53-17C	53	3.27	2.91	0	0	Negative
53-17D	53	3.57	1.46	0	0	Negative
53-18A	53	3.19	2.57	0	0	Negative
53-19A	53	2.02	1.6	0	0	Negative
53-19B	53	8.3	1.44	0	0	Negative
53-1A	53	2.5	1.79	0	0	Negative
53-20A	53	4	1.42	0	0	Negative
53-20B	53	1.5	-1.53	0	0	Negative
53-21A	53	6.81	1.85	0	0	Negative
53-21B	53	2.9	1.24	0	0	Negative
53-22A	53	3.29	1.92	0	0	Negative
53-22B	53	3	1.68	0	0	Negative
53-23A	53	3.59	1.53	0	0	Negative
53-23B	53	2.5	1.74	0	0	Negative
53-24A	53	5.61	1.62	0	0	Negative
53-24B	53	1.9	1.89	0	0	Negative
53-25A	53	3.84	2.19	0	0	Negative
53-25B	53	5	1.56	0	0	Negative
53-26A	53	5.39	1.64	0	0	Negative
53-27A	53	3	1.32	0	0	Negative
53-28A	53	6.03	1.7	0	0	Negative
53-28B	53	3.4	1.88	0	0	Negative
53-29A	53	5.71	1.74	0	0	Negative
53-29B	53	2.3	1.39	0	0	Negative
53-2A	53	3.26	1.24	0	0	Negative
53-2B	53	2.6	1.19	0	0	Negative
53-30A	53	5.43	2.03	0	0	Negative
53-30B	53	1.8	-5.64	0	0	Negative
53-31A	53	3.81	2.58	0	0	Negative
53-32A	53	4.31	1.36	0	0	Negative
53-33A	53	1.87	3.54	0	0	Negative
53-34A	53	7.06	1.48	0	0	Negative
53-34B	53	11.95	1.49	0	0	Negative
53-35A	53	4.52	1.52	0	0	Negative
53-35B	53	6.31	1.48	0	0	Negative
53-36A	53	3.8	1.17	0	0	Negative
53-36B	53	5.51	1.23	0	0	Negative
53-37A	53	4.39	1.16	0	0	Negative
53-37B	53	3.93	3	0	0	Negative
53-38A	53	5.4	1.23	0	0	Negative
53-38B	53	4.25	1.76	0	0	Negative
53-39A	53	4.06	1.33	0	0	Negative
53-39B	53	4.6	1.54	0	0	Negative
53-3A	53	2.46	4.72	0	0	Negative
53-40A	53	5.37	1.13	0	0	Negative
53-40B	53			0	0	Negative
53-41A	53	5.95	1.29	0	0	Negative
53-41B	53			0	0	Negative
53-42A	53	6.34	1.24	0	0	Negative
53-42B	53			0	0	Negative
53-43A	53	4.82	4	0	0	Negative
53-43B	53	6.09	1.25	0	0	Negative
53-44A	53	7.7	1.81	0	0	Negative
53-44B	53	5.28	1.53	0	0	Negative
53-45A	53	5.09	2.62	0	0	Negative
53-45B	53	3.4	1.47	0	0	Negative
53-46A	53	4.42	2.17	0	0	Negative
53-46B	53			0	0	Negative
53-47A	53	7.21	1.79	0	0	Negative
53-47B	53	5.08	1.65	0	0	Negative
53-48A	53	4.03	2	0	0	Negative
53-48B	53			0	0	Negative
53-4A	53	2.86	1.24	0	0	Negative
53-4B	53	4.9	1.17	0	0	Negative
53-5A	53	3.14	1.74	0	0	Negative
53-6A	53	4.62	1.56	0	0	Negative
53-7A	53	5.91	1.61	0	0	Negative
53-8A	53	2.59	3.33	0	0	Negative
53-9A	53	3.97	2.99	0	0	Negative
56-1A	56	6.08	1.93	0	0	Negative
56-1B	56	6.74	1.51	0	0	Negative
56-2A	56	7.91	1.5	0	0	Negative
56-2B	56	4.72	1.36	0	0	Negative
56-3A	56	5.07	1.1	0	0	Negative
56-4A	56	5.77	1.21	0	0	Negative
56-4B	56	7.26	1.72	0	0	Negative
56-5A	56	6.01	1.77	0	0	Negative
56-unk	56	25.34	1.71	0	0	Negative
53-26B	53			0	0	Negative
53-27B	53			0	0	Negative
53-31B	53			0	0	Negative
53-32B	53			0	0	Negative
53-33B	53			0	0	Negative
16-1A	16	2.96	1.75	0	0	Negative
16-1B	16	2.25	1.81	0	0	Negative
16-1C	16	6.6	1.72	0	0	Negative
16-1D	16	5.83	1.95	0	0	Negative
16-1E	16	3.15	2.2	0	0	Negative
16-2A	16	6.46	1.71	0	0	Negative
16-2B	16	8.41	1.75	0	0	Negative
16-3B	16	14.25	1.76	0	0	Negative
63-10A	63	12.44	1.96	0	0	Negative
63-10B	63	9.09	1.75	0	0	Negative
63-11B	63	5.42	1.6	0	0	Negative
63-12A	63	4.51	2.8	0	0	Negative
63-12B	63	3.65	2.42	0	0	Negative
63-12C	63	4.33	2.37	0	0	Negative
63-13A	63	4.11	1.59	0	0	Negative
63-13B	63	1.64	3.42	0	0	Negative
63-14A	63	4.15	1.72	0	0	Negative
63-14B	63	7.61	1.55	0	0	Negative
63-16A	63	2.65	1.33	0	0	Negative
63-16B	63	2.85	1.83	0	0	Negative
63-1B	63	2.29	1.22	0	0	Negative
63-2A	63	2.79	1.55	0	0	Negative
63-2B	63	2.48	1.5	0	0	Negative
63-4B	63	1.41	1.5	0	0	Negative
63-5B	63	2.8	1.83	0	0	Negative
63-6A	63	3.78	2.4	0	0	Negative
63-6B	63	2.92	1.86	0	0	Negative
63-7A	63	3.96	2.06	0	0	Negative
63-7B	63	3.09	1.42	0	0	Negative
63-8A	63	5.29	2.15	0	0	Negative
63-8B	63	5.04	1.55	0	0	Negative
63-9A	63	3.27	2.67	0	0	Negative
3-10A	3	2.74	0.85	0	0	Negative
3-10B	3	2.62	1.04	0	0	Negative
3-10C	3	1.25	2.89	0	0	Negative
3-11A	3	2.27	1.47	0	0	Negative
3-11B	3	1.68	2.6	0	0	Negative
3-12A	3	8.26	1.31	0	0	Negative
3-12B	3	11.69	1.62	0	0	Negative
3-13A	3	3.7	1.11	0	0	Negative
3-13B	3	2.29	1.14	0	0	Negative
3-14A	3	1.21	1.08	0	0	Negative
3-14B	3	1.38	1.13	0	0	Negative
3-14C	3	2.86	0.88	0	0	Negative
3-14D	3	1.98	1.54	0	0	Negative
3-15A	3	3.93	1.11	0	0	Negative
3-15B	3	3.55	1.21	0	0	Negative
3-16A	3	2.4	1.18	0	0	Negative
3-16B	3	6.15	1.16	0	0	Negative
3-17A	3	2.58	1.36	0	0	Negative
3-17B	3	2.69	1.08	0	0	Negative
3-18A	3	4.11	1.74	0	0	Negative
3-18B	3	2.56	3.5	0	0	Negative
3-19A	3	5.21	1.88	0	0	Negative
3-19B	3	8.45	1.5	0	0	Negative
3-1A	3	5.53	1.57	0	0	Negative
3-1B	3	4.09	1.72	0	0	Negative
3-20A	3	3.8	2.22	0	0	Negative
3-20B	3	2.81	1.27	0	0	Negative
3-21A	3	2.2	2.2	0	0	Negative
3-21B	3	3	2.51	0	0	Negative
3-2A	3	3.17	1.77	0	0	Negative
3-2B	3	6.15	1.48	0	0	Negative
3-3A	3	5.01	1.38	0	0	Negative
3-3B	3	5.05	2.02	0	0	Negative
3-4A	3	4.5	1.3	0	0	Negative
3-4B	3	3.23	1.14	0	0	Negative
3-5A	3	3.89	1.24	0	0	Negative
3-5B	3	2.57	2.25	0	0	Negative
3-6A	3	2.5	1.84	0	0	Negative
3-6B	3	3.34	5.29	0	0	Negative
3-7A	3	1.66	8.1	0	0	Negative
3-7B	3	4.09	1.09	0	0	Negative
3-8A	3	2.03	1.59	0	0	Negative
3-8B	3	3.58	1	0	0	Negative
3-9A	3	4.22	1.25	0	0	Negative
3-9B	3	6.35	1.26	0	0	Negative
19-10A	19	2.62	1.39	0	0	Negative
19-10B	19	2.53	2.53	0	0	Negative
19-11A	19	19.97	1.49	0	0	Negative
19-11B	19	6.35	1.99	0	0	Negative
19-13A	19	9.23	1.64	0	0	Negative
19-13B	19	8.95	1.68	0	0	Negative
19-14A	19	8.89	1.69	0	0	Negative
19-14B	19	5.62	1.68	0	0	Negative
19-15A	19	7.92	2.02	0	0	Negative
19-15B	19	8.25	2.04	0	0	Negative
19-16A	19	5.84	1.7	0	0	Negative
19-16B	19	3.36	1.77	0	0	Negative
19-17A	19	1.96	2.53	0	0	Negative
19-17B	19	5.92	1.43	0	0	Negative
19-18A	19	8.39	1.61	0	0	Negative
19-18B	19	8.95	1.87	0	0	Negative
19-19A	19	3.52	1.25	0	0	Negative
19-19B	19	4.18	1.25	0	0	Negative
19-1A	19	20.93	1.46	0	0	Negative
19-1B	19	29.28	1.42	0	0	Negative
19-20A	19	10.84	1.39	0	0	Negative
19-20B	19	4.55	2.82	0	0	Negative
19-22A	19	7.42	1.2	0	0	Negative
19-22B	19	3.66	2.59	0	0	Negative
19-2A	19	5.22	1.96	0	0	Negative
19-2B	19	4.74	1.61	0	0	Negative
19-3A	19	9.65	1.43	0	0	Negative
19-4A	19	15.93	1.61	0	0	Negative
19-4B	19	10.42	1.53	0	0	Negative
19-5A	19	12.88	1.56	0	0	Negative
19-5B	19	4.74	1.38	0	0	Negative
19-6A	19	6.02	1.71	0	0	Negative
19-6B	19	4.61	1.7	0	0	Negative
19-7B	19	8.99	1.42	0	0	Negative
19-8A	19	2.86	2.38	0	0	Negative
19-8B	19	7.59	1.89	0	0	Negative
23-10A	23	9.1	1.5	0	0	Negative
23-10B	23	2.36	2.85	0	0	Negative
23-10D	23	9.8	1.65	0	0	Negative
23-11A	23	7.1	1.4	0	0	Negative
23-11B	23	4.79	1.73	0	0	Negative
23-12A	23	7.9	1.58	0	0	Negative
23-12B	23	3.8	1.26	0	0	Negative
23-13A	23	7.7	1.3	0	0	Negative
23-13B	23	7.22	1.71	0	0	Negative
23-13C	23	8.4	1.78	0	0	Negative
23-13D	23	5.4	1.34	0	0	Negative
23-17A	23	8	1.47	0	0	Negative
23-17B	23	5.13	1.27	0	0	Negative
23-18A	23	4.5	1.33	0	0	Negative
23-18B	23	2.41	1.52	0	0	Negative
23-19A	23	6.6	1.52	0	0	Negative
23-19B	23	5.55	1.13	0	0	Negative
23-19C	23	7.6	1.36	0	0	Negative
23-1A	23	7.03	1.78	0	0	Negative
23-1B	23	2.78	1.06	0	0	Negative
23-1C	23	3.27	2.84	0	0	Negative
23-20A	23	1	2.09	0	0	Negative
23-20B	23			0	0	Negative
23-21A	23	5.4	1.59	0	0	Negative
23-21B	23	14.8	1.48	0	0	Negative
23-21E	23	6.9	1.66	0	0	Negative
23-22B	23	4.4	1.28	0	0	Negative
23-2A	23	2.96	2.31	0	0	Negative
23-2B	23	3.48	1.57	0	0	Negative
23-3F	23	4.04	1.63	0	0	Negative
23-4A	23	3.26	1.44	0	0	Negative
23-5A	23	2.34	1.07	0	0	Negative
23-5B	23	3.57	1.37	0	0	Negative
23-6A	23	4.61	1.16	0	0	Negative
23-6B	23	5.11	1.15	0	0	Negative
23-9A	23	4.2	1.22	0	0	Negative
23-9B	23	10.28	1.36	0	0	Negative
29-7A	29			0	0	Negative
29-7B	29			0	0	Negative
30-10A	30	1.8	1.56	0	0	Negative
30-10B	30	2.45	2.81	0	0	Negative
30-11A	30	2.48	1.15	0	0	Negative
30-11B	30	3.08	2.1	0	0	Negative
30-11C	30	2.56	1.1	0	0	Negative
30-11D	30	2.7	2.83	0	0	Negative
30-11E	30	3.17	1.96	0	0	Negative
30-12A	30	4.58	1.41	0	0	Negative
30-12B	30	2.41	1.68	0	0	Negative
30-1A	30	2.13	2.76	0	0	Negative
30-1B	30	3.14	0.98	0	0	Negative
30-1C	30	6.88	1.99	0	0	Negative
30-2A	30	6.67	1.53	0	0	Negative
30-2B	30	21.28	1.55	0	0	Negative
30-3A	30	2.56	1.22	0	0	Negative
30-3B	30	3.59	1.37	0	0	Negative
30-4A	30	2.29	2.05	0	0	Negative
30-4B	30	2.66	1.03	0	0	Negative
30-5A	30	0.3	-0.42	0	0	Negative
30-5B	30	3.12	1.76	0	0	Negative
30-6A	30	0.65	-4.11	0	0	Negative
30-6B	30	3.39	1.29	0	0	Negative
30-6C	30	8.2	2.9	0	0	Negative
30-6D	30	9.29	1.73	0	0	Negative
30-7A	30	2.73	1.31	0	0	Negative
30-7B	30	2.76	1.43	0	0	Negative
30-7C	30	1.1	4.5	0	0	Negative
30-8A	30	3.26	1.51	0	0	Negative
30-8B	30	4.72	1.63	0	0	Negative
30-9A	30	2.8	2.21	0	0	Negative
30-9B	30	3.79	1.69	0	0	Negative
46-1A	46	10.15	2.05	0	0	Negative
46-1B	46	12.83	1.42	0	0	Negative
46-1C	46	11.12	3.13	0	0	Negative
46-1D	46	4.15	2.14	0	0	Negative
46-1E	46	59.58	2.08	0	0	Negative
46-2A	46	4.7	1.99	0	0	Negative
46-2B	46	5.74	1.36	0	0	Negative
46-5A	46	3.18	2.32	0	0	Negative
46-5B	46	2.08	2.43	0	0	Negative
50-10A	50	3.84	1.31	0	0	Negative
50-10B	50	3.19	1.34	0	0	Negative
50-11A	50	2.81	1.06	0	0	Negative
50-11B	50	1.86	4.61	0	0	Negative
50-12A	50	2.21	4.22	0	0	Negative
50-12B	50	3.21	1.95	0	0	Negative
50-13A	50	2.74	3.2	0	0	Negative
50-13B	50	0.3	5.02	0	0	Negative
50-14A	50	3.21	1.24	0	0	Negative
50-14B	50	3.58	1.4	0	0	Negative
50-15A	50	3.34	2.1	0	0	Negative
50-15B	50	3.11	1.45	0	0	Negative
50-15C	50	3.65	1.88	0	0	Negative
50-15D	50	2.7	1.65	0	0	Negative
50-15E	50	3.53	1.37	0	0	Negative
50-15F	50	3.84	1.51	0	0	Negative
50-16A	50	5.69	1.64	0	0	Negative
50-16B	50	4.4	1.14	0	0	Negative
50-17A	50	3.64	1.42	0	0	Negative
50-17B	50	4.94	1.29	0	0	Negative
50-18A	50	4.17	0.85	0	0	Negative
50-18B	50	4.34	2.04	0	0	Negative
50-19A	50	2.46	2.94	0	0	Negative
50-19B	50	2.47	2.46	0	0	Negative
50-1A	50	1.4	6.07	0	0	Negative
50-1B	50	2.14	0.85	0	0	Negative
50-20A	50	2.82	1.55	0	0	Negative
50-20B	50	2.63	1.62	0	0	Negative
50-22B	50	7.74	1.63	0	0	Negative
50-2A	50	2.66	1.6	0	0	Negative
50-2B	50	1.21	0.93	0	0	Negative
50-2C	50	0.86	2.77	0	0	Negative
50-3A	50	2.11	1.69	0	0	Negative
50-3B	50	1.83	1.83	0	0	Negative
50-4A	50	0.75	-3.01	0	0	Negative
50-4B	50	1.5	1.52	0	0	Negative
50-5A	50	2.01	1.56	0	0	Negative
50-5B	50	0.72	3.56	0	0	Negative
50-6A	50	1.56	1.37	0	0	Negative
50-6B	50	2.3	1.34	0	0	Negative
50-8A	50	1.13	1.86	0	0	Negative
50-8B	50	1.75	3.87	0	0	Negative
50-9A	50	1.55	1.61	0	0	Negative
50-9B	50	2.76	1.67	0	0	Negative
51-1 belly	51	4.38	2	0	0	Negative
51-1 LD	51	4.87	1.69	0	0	Negative
51-1 lesion C	51	1.83	1.69	0	0	Negative
51-1 lesion D	51	2.92	1.36	0	0	Negative
51-1 lesion E	51	4.24	1.2	0	0	Negative
51-1 lesion F	51	4.71	1.83	0	0	Negative
51-1 lesion G	51	2.09	1.7	0	0	Negative
51-1 LF	51	5.42	1.44	0	0	Negative
51-1 RD	51	3.15	1.75	0	0	Negative
51-1 RF	51	4.91	1.41	0	0	Negative
51-2A	51	0.92	2.24	0	0	Negative
51-2B	51	2.8	1.96	0	0	Negative
51-2C	51	4.4	1.5	0	0	Negative
51-2D	51	2.75	1.52	0	0	Negative
51-2E	51	6.89	1.63	0	0	Negative
51-2F	51	3.46	1.83	0	0	Negative
51-3A	51	4.2	1.99	0	0	Negative
51-3B	51	3.4	1.88	0	0	Negative
51-4A	51	4.89	1.7	0	0	Negative
51-4B	51	8.6	1.6	0	0	Negative
51-5A	51	1.99	3.68	0	0	Negative
51-5B	51	3.9	1.28	0	0	Negative
51-5C	51	6.96	1.22	0	0	Negative
51-5D	51	1.79	2.82	0	0	Negative
51-5E	51	6.25	1.62	0	0	Negative
51-6A	51	3.36	1.75	0	0	Negative
51-6B	51	2.9	1.43	0	0	Negative
51-7A	51	4.75	2.13	0	0	Negative
51-7B	51	3.45	1.52	0	0	Negative
51-8A	51	7.48	1.25	0	0	Negative
51-8B	51	5	1.95	0	0	Negative
51-8C	51	4.35	2.46	0	0	Negative
51-9A	51	13.47	1.63	0	0	Negative
51-9B	51	11	1.32	0	0	Negative
51-9C	51	2.77	2.9	0	0	Negative
51-9D	51	2.16	1.17	0	0	Negative
51-9E	51	2.65	1.15	0	0	Negative
51-9F	51	3.18	1.52	0	0	Negative
58-10A	58	4.32	1.41	0	0	Negative
58-10B	58	4.53	1.54	0	0	Negative
58-11A	58	2.12	1.11	0	0	Negative
58-11B	58	2.47	1.64	0	0	Negative
58-12A	58	1.94	4.73	0	0	Negative
58-12B	58	2.84	2.1	0	0	Negative
58-13A	58	3.1	1.8	0	0	Negative
58-13B	58	2.86	3.23	0	0	Negative
58-14A	58	3.06	0.96	0	0	Negative
58-15A	58	2.17	1.55	0	0	Negative
58-15B	58	2.06	2.55	0	0	Negative
58-16A	58	2.26	2.04	0	0	Negative
58-17A	58	3.39	3.73	0	0	Negative
58-17B	58	2.03	2.13	0	0	Negative
58-18B	58	2.69	2.58	0	0	Negative
58-19B	58	2.97	1.54	0	0	Negative
58-1A	58	17.15	1.65	0	0	Negative
58-1B	58	3.87	1.63	0	0	Negative
58-2A	58	5.17	1.81	0	0	Negative
58-2B	58	5.59	1.72	0	0	Negative
58-3A	58	6.79	1.53	0	0	Negative
58-3B	58	3.89	1.61	0	0	Negative
58-4A	58	3.77	1.72	0	0	Negative
58-4B	58	4.14	1.74	0	0	Negative
58-5A	58	3.99	1.79	0	0	Negative
58-5B	58	3.35	1.69	0	0	Negative
58-6A	58	3.85	1.68	0	0	Negative
58-6B	58	3.36	1.31	0	0	Negative
58-7A	58	9.14	1.56	0	0	Negative
58-7B	58	3.02	1.85	0	0	Negative
58-8A	58	2.73	3.15	0	0	Negative
58-8B	58	3.98	1.35	0	0	Negative
58-9A	58	4.97	1.85	0	0	Negative
58-9B	58	3.06	5.48	0	0	Negative
60-1A	60	2.94	2.64	0	0	Negative
60-1B	60	4.48	1.27	0	0	Negative
60-2A	60	5.99	1.62	0	0	Negative
60-2B	60	5.86	1.36	0	0	Negative
60-3A	60	5.8	1.57	0	0	Negative
60-3B	60	4.51	1.81	0	0	Negative
60-3C	60	2.74	1.55	0	0	Negative
60-3D	60	3.59	1.68	0	0	Negative
60-4A	60	2.77	1.78	0	0	Negative
60-4B	60	3.92	1.67	0	0	Negative
60-5A	60	1.43	1.47	0	0	Negative
60-5B	60	5.22	1.45	0	0	Negative
60-6A	60	4.97	1.91	0	0	Negative
60-6B	60	4.51	1.89	0	0	Negative
41-11A	41	5.06	1.46	0		Positive
4-19A	4	6.57	1.17	1.13055	0.0688308	Positive
66-4SHED	66	15.3	1.46	3.62121	0.0946721	Positive
41-2A	41	3.73	1.39	1.55171	0.166403	Positive
20-13A	20	6.28	1.59	3.02412	0.192619	Positive
2-24A	2	87.43	1.66	55.0783	0.251988	Positive
62-1B	62	19.95	1.46	15.3881	0.308533	Positive
4-10A	4	5.91	1.24	5.46857	0.370123	Positive
39-7C	39	3.81	1.77	3.68975	0.387376	Positive
66-1A	66	3.8	1.61	4.36415	0.459384	Positive
20-4A	20	7.33	1.75	8.60419	0.469533	Positive
52-2B	52	3.52	1.86	4.1326	0.469614	Positive
39-14A	39	5.1	2.76	6.04816	0.474366	Positive
52-2A	52	4.12	1.52	5.35	0.519417	Positive
20-4B	20	5.93	1.58	8.11	0.547049	Positive
21-6B	21	7.19	1.47	9.9	0.550765	Positive
66-6A	66	3.4	2.51	4.70685	0.553747	Positive
39-12B	39	1.4	1.9	1.97199	0.563424	Positive
41-2B	41	3.67	1.23	5.52634	0.602326	Positive
20-9A	20	10.58	1.71	16.9276	0.639985	Positive
39-2B	39	3.75	1.67	6.17191	0.658337	Positive
39-7A	39	4.59	1.84	7.76593	0.676769	Positive
2-27B	2	2.24	1.97	3.82585	0.683188	Positive
33-3A	33	7.39	1.36	12.896	0.698024	Positive
40-7F	40	4.44	2.4	8.127	0.732162	Positive
20-15B	20	3.92	1.76	7.25952	0.740768	Positive
4-15D	4	8.06	1.38	16.5483	0.821255	Positive
41-1B	41	4.73	0.98	9.78024	0.827082	Positive
21-6A	21	2.76	1.94	5.81645	0.842964	Positive
39-5C	39	22.85	1.79	49.316	0.863301	Positive
66-14C	66	4.8	1.47	10.393	0.866083	Positive
39-18A	39	8.19	1.96	20.4098	0.996818	Positive
35-8B	35	11.6	1.85	32.0164	1.10401	Positive
35-8A	35	12.65	1.95	35.6606	1.12761	Positive
2-4D	2	19.57	1.74	59.335	1.21277	Positive
2-4C	2	11.8	1.65	36.0193	1.22099	Positive
1-1F	1	5.91	1.64	18.2555	1.23557	Positive
41-10A	41	8.56	1.34	27.2366	1.27274	Positive
33-6B	33	2.9	2.66	9.40497	1.29724	Positive
20-7B	20	11.67	1.52	40.728	1.39599	Positive
40-7D	40	3.35	1.7	12.094	1.44406	Positive
39-Ernie	39	2.89	1.47	10.4793	1.45042	Positive
40-7E	40	4.68	1.46	17.1198	1.46323	Positive
37-1A	37	4.85	2.16	17.8478	1.47198	Positive
66-10SHED	66	6.8	1.72	26.012	1.53012	Positive
39-12A	39	3.32	1.91	13.2537	1.59683	Positive
66-1B	66	2.65	1.39	11.2426	1.697	Positive
66-14B	66	3.66	2.17	16.1412	1.76407	Positive
39-9B	39	4.84	1.39	21.734	1.7962	Positive
32-1B	32	5.43	1.91	25.0414	1.84467	Positive
66-6B	66	3.25	1.6	15.4356	1.89977	Positive
2-24C	2	4.15	2.49	20.3331	1.95982	Positive
20-9B	20	5.65	1.63	29.5913	2.09496	Positive
20-15A	20	3.45	1.48	19.1116	2.21584	Positive
2-17D	2	4.5	1.8	26.427	2.34906	Positive
39-17A	39	5.87	1.72	37.7525	2.57257	Positive
4-16A	4	2.44	2.92	16.7823	2.7512	Positive
66-14A	66	6.2	1.67	43.9269	2.83399	Positive
52-6A	52	2.38	3.97	16.9506	2.84884	Positive
20-14A	20	6.73	1.73	50.963	3.029	Positive
2-17A	2	6.72	1.66	50.9624	3.03348	Positive
66-2B	66	3.76	1.72	32.6601	3.47448	Positive
33-6A	33	1.62	-10.49	14.158	3.4958	Positive
35-5A	35	2.08	3.2	18.1874	3.49758	Positive
20-14B	20	9.64	1.76	85.9509	3.56643	Positive
62-2B	62	5.31	1.45	51.178	3.85522	Positive
33-2C	33	2.52	6.01	24.7766	3.93279	Positive
20-12B	20	10.05	1.67	99.515	3.9608	Positive
33-8A	33	4.71	3.03	48.478	4.11703	Positive
35-1A	35	2.89	2.2	32.929	4.55765	Positive
20-12A	20	12.2	1.91	151.909	4.98063	Positive
2-12B	2	39.24	1.93	560.973	5.71838	Positive
32-2B	32	4.8	1.46	71.6037	5.96698	Positive
39-6C	39	25	1.82	381.715	6.10744	Positive
41-10D	41	3.61	1.98	57.1904	6.33689	Positive
33-8B	33	3.59	1.27	63.8474	7.11392	Positive
2-24B	2	112.18	2.27	2014.32	7.18247	Positive
2-17C	2	2.7	4.82	60.0348	8.89404	Positive
41-2C	41	5.12	1.14	121.134	9.46359	Positive
33-7A	33	4.74	1.69	123.21	10.3975	Positive
33-7B	33	3.92	1.44	101.903	10.3983	Positive
2-12A	2	52.26	1.91	1413.18	10.8165	Positive
2-18A	2	101.64	1.87	2795.24	11.0006	Positive
8-2B	8	1.05	-9.64	29.7597	11.337	Positive
39-17B	39	3.8	2.1	121.472	12.7865	Positive
66-2A	66	2.8	1.91	102.796	14.6851	Positive
33-3B	33	4.36	2.23	160.59	14.733	Positive
4-11B	4	4.3	1.52	174.405	16.2237	Positive
62-3B	62	2.95	2.05	120.033	16.2757	Positive
33-2D	33	2.91	2.77	120.729	16.595	Positive
25-4C	25	29.04	1.74	1562.13	21.517	Positive
2-17B	2	3.13	1.16	203.232	25.9721	Positive
66-15D	66	3.1	1.6	216.273	27.9062	Positive
19-9B	19	1.94	2.55	148.116	30.5394	Positive
39-13A	39	3.2	4.41	270.293	33.7867	Positive
20-14C	20	13.32	1.73	1329.96	39.9389	Positive
2-18B	2	203.8	1.87	21442.4	42.0852	Positive
39-13B	39	3.4	1.6	363.824	42.8028	Positive
32-1C	32	4.23	2.44	551.288	52.1313	Positive
20-20C	20	2.26	3.44	329.781	58.3682	Positive
37-1B	37	2.2	-5.31	336.883	61.2515	Positive
41-15B	41	7.3	1.9	1693.76	92.8089	Positive
39-9C	39	7.54	1.45	1973.67	104.704	Positive
33-4A	33	4.07	1.77	1266.41	124.463	Positive
41-10C	41	4.57	1.27	1663.56	145.607	Positive
33-5A	33	4.51	1.57	1978.74	175.498	Positive
33-5B	33	6.03	1.52	2831.67	187.839	Positive
41-8D	41	18.06	1.69	9839.22	217.923	Positive
66-17F	66	5.1	1.66	2844.46	223.095	Positive
39-11C	39	4.82	1.57	2900.95	240.743	Positive
39-11B	39	3.6	1.57	3677.06	408.562	Positive
41-10B	41	9.79	1.42	10956.5	447.662	Positive
32-2D	32	5.51	2.37	6214.41	451.137	Positive
33-5C	33	4.34	2.41	5895.43	543.358	Positive
33-5E	33	2.5	3.11	6441.02	1030.56	Positive
20-7C	20	46.74	1.74	130240	1114.59	Positive
39-1C	39	6.23	1.24	19046.5	1222.89	Positive
39-4C	39	7.9	1.27	28418	1438.89	Positive
33-5D	33	2.85	2.45	10618.3	1490.28	Positive
66-6C	66	4.3	1.88	17140.7	1594.48	Positive
33-4B	33	4.64	1.72	19031.6	1640.65	Positive
39-11D	39	5.14	1.48	22349.9	1739.29	Positive
33-5A (top) 3A (side)	33			1978.74	1978.74	Positive
39-5D	39	16.87	1.88	84188.1	1996.16	Positive
41-15A	41	7.43	1.64	71530.3	3850.89	Positive
41-15C	41	7.4	2.82	80327.7	4342.04	Positive
39-1A	39	4.7	1.62	67457.4	5741.05	Positive
33-4D	33	3.3	1.28	76530.5	9276.43	Positive
33-4C	33	3.74	1.45	147950	15823.5	Positive
1-1A	1			10.8639	0	Positive
48-1A	48	5.4	1.1	5.88371	0.43583	Positive
48-8A	48	17.9	1.67	25.855	0.577765	Positive
48-13A	48	7.7	1.72	14.0098	0.727783	Positive
48-7A	48	2.53	0.96	4.89333	0.773649	Positive
48-18B	48	4.2	1.51	20.34	1.93714	Positive
48-2A	48	4.49	1.23	22.6032	2.01364	Positive
22-8A	22	4.07	1.77	21.1916	2.08271	Positive
48-2C	48	3.06	2.02	17.1053	2.23599	Positive
48-8B	48	1.9	5.71	10.6511	2.24233	Positive
22-8B	22	2.8	1.34	16.701	2.38586	Positive
48-6B	48	2.4	1.31	19.6303	3.27171	Positive
22-9A	22	4.15	1.41	35.74	3.44482	Positive
24-13C	24	2.78	2.53	24.5598	3.53379	Positive
48-22B	48	4.1	1.49	40.22	3.92391	Positive
24-9A	24	2.78	1.77	27.7934	3.99906	Positive
48-2B	48	2.49	1.57	38.2668	6.14728	Positive
48-5A	48	2.1	1.22	33.9443	6.46558	Positive
22-15A	22	3.27	1.27	59.977	7.33664	Positive
48-18A	48	5.7	1.84	133.259	9.35149	Positive
24-14A	24	2.37	9.91	55.5946	9.38305	Positive
48-19B	48	6	1.5	148.889	9.92593	Positive
22-9B	22	3.03	1.63	78.499	10.3629	Positive
48-5B	48	2.55	1.24	67.0855	10.5232	Positive
48-16A	48	1.92	1.52	71.6755	14.9324	Positive
53-18B	53	3.7	1.6	163.669	17.6939	Positive
24-13D	24	2.39	8.49	0.744613	24.5598	Positive
48-9A	48	4.8	1.06	356.467	29.7056	Positive
24-9B	24	0.42	-1.91	33.714	32.1086	Positive
48-11B	48	3.1	2.02	352.085	45.4303	Positive
48-9B	48	3.1	1.37	443.266	57.1955	Positive
22-15C	22	1.9	1.75	1310	275.79	Positive
48-19A	48	2.1	5.94	3253.72	619.756	Positive
48-2D	48	6.3	1.86	16320.6	1036.23	Positive
48-12A	48	2.2	1.56	9205.39	1673.71	Positive
48-12B	48	2.4	1.86	20037.7	3339.61	Positive
16-3A	16	6.48	1.6	8.26691	0.510303	Positive
63-11A	63	5.33	2.02	9.372	0.70334	Positive
63-5A	63	4.48	1.62	35.2819	3.15017	Positive
63-15A	63	3.94	1.97	31.223	3.16985	Positive
63-15B	63	3.38	1.82	32.7897	3.88044	Positive
63-4A	63	3.75	1.75	49.562	5.28661	Positive
63-3A	63	3.89	2.09	82.969	8.53152	Positive
63-1A	63	3.24	2.07	184.578	22.7874	Positive
63-9B	63	1.61	4.11	110.191	27.3767	Positive
63-3B	63	2.64	1.56	334.94	50.7485	Positive
50-7B	50	10.14	1.8	6.12396	0.241576	Positive
23-3D	23	13.11	1.94	8.08012	0.246533	Positive
23-22A	23	3	1.84	4.36703	0.582271	Positive
23-3B	23	4.83	1.37	9.76954	0.809071	Positive
50-7A	50	4	1.38	9.74832	0.974832	Positive
50-22A	50	5.97	1.68	24.7	1.65494	Positive
23-3E	23	6.85	1.65	54.7983	3.1999	Positive
19-12B	19	2.59	2.66	28.887	4.46131	Positive
23-4B	23	4.03	1.38	75.1	7.45409	Positive
19-12A	19	3.73	1.58	80.8874	8.67425	Positive
19-3B	19	6.89	1.55	202.511	11.7568	Positive
23-3A	23	3.68	2.83	115.875	12.5951	Positive
19-21B	19	3.19	2.69	140.027	17.5582	Positive
50-21A	50	2.45	2.53	219.48	35.8335	Positive
23-21D	23	3.5	2.1	381.723	43.6255	Positive
19-21A	19	3.08	1.67	365.585	47.4785	Positive
23-3C	23	2.4	2.5	472.889	78.8148	Positive
50-21B	50	9.29	1.85	2273.93	97.9085	Positive
19-9A	19	3.01	1.57	1189.36	158.054	Positive
23-21C	23	12.2	1.6	8464.91	277.538	Positive
23-22C	23	16.8	1.6	36545.5	870.131	Positive
19-1C	19	34.24	1.76	113858	1330.12	Positive
23-9C	23	6.1	1.55	29852.9	1957.57	Positive
19-18C	19	10.13	1.73	66451.8	2623.96	Positive
19-3C	19	4.35	2.58	28835.7	2651.56	Positive
23-10C	23	12.8	1.58	132025	4125.78	Positive
